# Supplementary material for: Asiatic Acid Inhibits Nasopharyngeal Carcinoma Cell Viability and Migration via Suppressing STAT3 and Claudin-1
Source: Pharmaceuticals (Basel). 2023 Jun 19;16(6):902. doi: 10.3390/ph16060902 (PMC10301974; doi:10.3390/ph16060902)
Supplement: Supplementary file 1 [file pharmaceuticals-16-00902-s001.zip]

Archive with 1 entries (1 files):
- pharmaceuticals-2422769-supplementary.pdf
